# Supplementary material for: Comparative Transcriptome Analysis Provides Novel Insights into the Effect of Lipid Metabolism on Laying of Geese
Source: Animals (Basel). 2022 Jul 11;12(14):1775. doi: 10.3390/ani12141775 (PMC9311715; doi:10.3390/ani12141775)
Supplement: Supplementary file 1 [file animals-12-01775-s001.zip]

Archive with 3 entries (2 files):
- animals-1797216-supplementary/
- animals-1797216-supplementary/Supplementary Table S2.pdf
- animals-1797216-supplementary/Supplymentary Table S1.pdf
